# Supplementary material for: Inter-Professional Collaboration and Patient Mortality: Protocol for a Systematic Review and Meta-Analysis
Source: Nurs Rep. 2020 Sep 8;10(1):15–22. doi: 10.3390/nursrep10010003 (PMC8608100; doi:10.3390/nursrep10010003)
Supplement: Supplementary file 1 [file nursrep-10-00003-s001.zip]

Archive with 2 entries (2 files):
- Supplementary material 1_PRISMA-P Checklist.pdf
- Supplementary material 2_MEDLINE search strategy.pdf
